# Supplementary material for: Spasmolytic Activity of Gentiana lutea L. Root Extracts on the Rat Ileum: Underlying Mechanisms of Action
Source: Plants (Basel). 2024 Feb 4;13(3):453. doi: 10.3390/plants13030453 (PMC10857127; doi:10.3390/plants13030453)
Supplement: Supplementary file 1 [file plants-13-00453-s001.zip]

Archive with 1 entries (1 files):
- plants-2842892-supplementary.pdf
